# Supplementary material for: Unsupervised Analysis Based on DCE-MRI Radiomics Features Revealed Three Novel Breast Cancer Subtypes with Distinct Clinical Outcomes and Biological Characteristics
Source: Cancers (Basel). 2022 Nov 9;14(22):5507. doi: 10.3390/cancers14225507 (PMC9688868; doi:10.3390/cancers14225507)
Supplement: Supplementary file 1 [file cancers-14-05507-s001.zip]

Archive with 1 entries (1 files):
- cancers-1966846-supplementary.pdf
